# Supplementary material for: Correlation between caries activity and salivary microbiota in preschool children
Source: Front Cell Infect Microbiol. 2023 Apr 11;13:1141474. doi: 10.3389/fcimb.2023.1141474 (PMC10126836; doi:10.3389/fcimb.2023.1141474)
Supplement: Supplementary file 1 [file DataSheet_1.xls]

## Sheet: Sheet1
Sample Score Table of the Main Coordinate
ID	Group	PCo1	PCo2	PCo3
H1	H	0.068526	0.00556	0.064412
H2	H	-0.090127	-0.046041	0.043692
H3	H	-0.252826	0.093349	0.016363
H4	H	0.188981	0.034695	-0.123759
H5	H	-0.095037	-0.230994	0.120858
H6	H	0.199708	-0.099653	-0.108268
H7	H	-0.292647	-0.02663	-0.177048
H8	H	0.048698	0.039525	0.004687
H9	H	-0.275759	-0.071193	-0.180705
H10	H	-0.184443	0.074992	-0.24139
H11	H	-0.006734	-0.000834	-0.031572
H12	H	0.023634	-0.075542	0.072134
H13	H	0.024472	-0.008266	0.01356
H14	H	0.128224	0.103931	0.073199
H15	H	-0.03369	-0.256784	0.075922
H16	H	-0.051876	0.248389	0.125482
H17	H	0.021964	0.06185	0.096939
H18	H	-0.310203	0.00143	-0.142452
H19	H	0.240244	-0.094683	0.268127
H20	H	-0.10205	0.199099	0.037078
H21	H	0.013894	0.116495	0.125533
H22	H	-0.139702	0.077024	0.151009
H23	H	-0.161031	-0.112535	-0.052052
H24	H	-0.065334	0.223504	0.009085
H25	H	-0.077829	0.063242	0.092529
H26	H	0.277009	0.157185	0.01782
H27	H	-0.246847	-0.074048	-0.100545
H28	H	-0.12612	0.049958	-0.1214
H29	H	-0.124513	-0.038171	0.106182
H30	H	-0.064055	0.10069	0.021301
M1	M	0.184215	-0.08747	-0.035157
M2	M	-0.02495	-0.089521	0.148059
M3	M	0.119947	-0.02183	-0.146543
M4	M	0.302788	-0.06581	-0.1714
M5	M	-0.155872	0.078169	0.065679
M6	M	0.145947	-0.054431	-0.135968
M7	M	-0.128641	0.035649	0.012826
M8	M	0.164806	0.086387	0.104318
M9	M	-0.028477	-0.040987	0.048554
M10	M	-0.125974	-0.015256	0.148909
M11	M	0.012554	0.023189	-0.052171
M12	M	0.125994	-0.36288	0.18962
M13	M	0.081087	0.114272	0.019652
M14	M	-0.071304	0.07676	-0.012066
M15	M	0.046924	-0.056177	-0.117586
M16	M	-0.260609	-0.088958	-0.147884
M17	M	-0.168382	0.005784	-0.056293
M18	M	0.10985	-0.009266	-0.087392
M19	M	-0.195779	-0.020503	-0.065027
M20	M	0.071096	0.075502	-0.010261
M21	M	-0.111149	-0.158686	-0.008714
M22	M	-0.132609	-0.183194	0.019891
M23	M	0.257473	-0.088638	-0.058505
M24	M	0.189543	0.182185	0.113865
M25	M	0.090407	0.019479	-0.108153
M26	M	-0.249061	0.180718	0.123902
M27	M	-0.119361	0.24549	0.117439
M28	M	0.032144	0.124541	0.154252
M29	M	-0.000339	0.0116	-0.005714
M30	M	-0.084198	-0.198442	0.00865
L1	L	0.066257	-0.108588	-0.038048
L2	L	0.076654	-0.178571	0.135585
L3	L	0.186052	0.26458	0.060497
L4	L	0.104079	-0.102873	-0.047578
L5	L	0.191485	0.081168	-0.082198
L6	L	-0.001857	0.054963	0.001863
L7	L	-0.198494	-0.081725	-0.004652
L8	L	0.142981	0.150981	-0.119939
L9	L	-0.101214	-0.058486	-0.064257
L10	L	-0.093007	-0.077316	0.004989
L11	L	0.123887	0.13839	-0.162574
L12	L	-0.101601	0.128829	0.010456
L13	L	0.213011	0.142756	-0.08454
L14	L	-0.102543	0.07713	0.093427
L15	L	0.175558	0.138326	-0.121991
L16	L	-0.163907	0.026965	0.084669
L17	L	-0.234631	0.043637	-0.064421
L18	L	0.066164	-0.035033	0.158952
L19	L	0.275468	0.109535	-0.233812
L20	L	-0.196979	-0.08017	-0.047741
L21	L	-0.247706	-0.110948	-0.076836
L22	L	0.261997	-0.033701	-0.021822
L23	L	-0.073598	-0.119629	0.138808
L24	L	0.280307	-0.170885	0.010123
L25	L	0.277945	-0.146916	0.020715
L26	L	0.357527	-0.1345	-0.057411
L27	L	0.209643	-0.126959	0.01538
L28	L	-0.039626	0.021785	0.042362
L29	L	0.066627	0.046685	0.16272
L30	L	-0.133084	-0.092651	-0.026231
